# Supplementary material for: Socioeconomic, Ethnocultural, Substance- and Cannabinoid-Related Epidemiology of Down Syndrome USA 1986–2016: Combined Geotemporospatial and Causal Inference Investigation
Source: Int J Environ Res Public Health. 2022 Oct 16;19(20):13340. doi: 10.3390/ijerph192013340 (PMC9602855; doi:10.3390/ijerph192013340)
Supplement: Supplementary file 1 [file ijerph-19-13340-s001.zip]

Archive with 1 entries (1 files):
- ijerph-1874616-SM.pdf
